# Supplementary material for: Biological Pathway-Derived TMB Robustly Predicts the Outcome of Immune Checkpoint Blockade Therapy
Source: Cells. 2022 Sep 8;11(18):2802. doi: 10.3390/cells11182802 (PMC9496944; doi:10.3390/cells11182802)
Supplement: Supplementary file 1 [file cells-11-02802-s001.zip]

Archive with 1 entries (1 files):
- cells-1680519-supplementary.pdf
